# Supplementary material for: Conserved HORMA domain-containing protein Hop1 stabilizes interaction between proteins of meiotic DNA break hotspots and chromosome axis
Source: Nucleic Acids Res. 2019 Sep 6;47(19):10166–80. doi: 10.1093/nar/gkz754 (PMC6821256; doi:10.1093/nar/gkz754)
Supplement: gkz754_Supplemental_Files [file gkz754_supplemental_files.zip]

Archive with 3 entries (3 files):
- 190711Supplementary Table.docx
- 190813_SupFigs.pdf
- supplemental-document.docx
